# Supplementary material for: N,N′-Bis(phenyl­sulfon­yl)maleamide
Source: Acta Crystallogr Sect E Struct Rep Online. 2009 Dec 24;66(Pt 1):o187. doi: 10.1107/S1600536809053811 (PMC2980026; doi:10.1107/S1600536809053811)
Supplement: Supplementary file 2 [file e-66-0o187-Isup2.hkl]

# 
# h,k,l, Fc-squared, Fo-squared, sigma(Fo-squared) and status flag 
# 
data_I
_shelx_title ' NASMA1 P21/C' 
_shelx_refln_list_code          4 
_shelx_F_calc_maximum      129.24 
_exptl_crystal_F_000       408.00 
_reflns_d_resolution_high  0.8002 
 
loop_ 
 _symmetry_equiv_pos_as_xyz 
 'x, y, z' 
 '-x, y+1/2, -z+1/2' 
 '-x, -y, -z' 
 'x, -y-1/2, z-1/2' 
 
_cell_length_a     8.5820 
_cell_length_b     5.1464 
_cell_length_c    19.6910 
_cell_angle_alpha  90.000 
_cell_angle_beta  101.170 
_cell_angle_gamma  90.000 
 
_shelx_F_squared_multiplier     1.000 
 
loop_ 
 _refln_index_h 
 _refln_index_k 
 _refln_index_l 
 _refln_F_squared_calc 
 _refln_F_squared_meas 
 _refln_F_squared_sigma 
 _refln_observed_status 
   2   0   0      124.28      140.20      1.12 o 
   3   0   0      342.40      376.51      2.34 o 
   4   0   0     4302.31     4350.77      8.12 o 
   5   0   0      313.39      286.69      2.85 o 
   6   0   0      460.03      422.78      2.56 o 
   7   0   0      180.24      165.61      2.96 o 
   8   0   0      236.30      220.08      3.72 o 
   9   0   0       95.07       90.31      2.82 o 
  10   0   0       98.39      115.47      3.25 o 
   1   1   0    10159.75     9256.05     27.44 o 
   2   1   0        5.27       14.67      0.26 o 
   3   1   0      171.16      143.12      2.97 o 
   4   1   0      188.37      243.11      1.21 o 
   5   1   0      278.79      324.55      3.99 o 
   6   1   0       52.13       57.05      1.31 o 
   7   1   0       39.82       41.10      1.01 o 
   8   1   0      316.86      314.09     11.03 o 
   9   1   0      149.40      135.78      2.33 o 
  10   1   0        5.21        6.15      1.17 o 
   0   2   0      235.23      240.42      1.39 o 
   1   2   0      962.17     1016.69      3.69 o 
   2   2   0      106.55      103.13      1.05 o 
   3   2   0       56.33       46.93      1.13 o 
   4   2   0       30.91       35.47      0.77 o 
   5   2   0      180.89      177.11      1.28 o 
   6   2   0        7.45        5.65      0.80 o 
   7   2   0      312.46      295.87      2.31 o 
   8   2   0       28.44       23.75      1.17 o 
   9   2   0        0.10        1.01      0.99 o 
  10   2   0        3.89        3.63      1.82 o 
   1   3   0        9.65       11.80      0.31 o 
   2   3   0      133.26      157.14      1.39 o 
   3   3   0       32.40       38.30      1.28 o 
   4   3   0       64.86       64.87      1.50 o 
   5   3   0       40.38       41.49      1.06 o 
   6   3   0       51.88       54.11      1.54 o 
   7   3   0        1.33       -0.08      1.01 o 
   8   3   0       29.61       27.10      1.39 o 
   9   3   0        3.41        1.94      1.17 o 
   0   4   0       59.75       51.19      2.42 o 
   1   4   0       45.99       40.36      1.56 o 
   2   4   0       14.06       15.27      0.96 o 
   3   4   0       74.06       69.85      1.32 o 
   4   4   0       35.30       32.72      1.43 o 
   5   4   0        1.77        2.35      0.77 o 
   6   4   0       38.08       40.23      3.48 o 
   7   4   0        8.00        6.49      1.25 o 
   8   4   0       21.17       15.83      1.39 o 
   1   5   0        1.72        0.26      0.92 o 
   2   5   0       97.34       90.33      1.60 o 
   3   5   0      190.58      181.76      2.67 o 
   4   5   0        0.01       -0.74      1.14 o 
   5   5   0       45.04       39.67      1.66 o 
   6   5   0        3.00       -0.04      1.88 o 
   0   6   0       54.47       55.23      2.63 o 
   1   6   0        8.61       13.97      1.46 o 
   2   6   0       29.22       29.94      1.26 o 
   3   6   0        0.16       -1.22      1.22 o 
 -10   1   1        7.41        6.13      1.20 o 
  -9   1   1        0.00       -0.61      1.04 o 
  -8   1   1        0.04       -0.30      0.92 o 
  -7   1   1        3.14        4.34      0.83 o 
  -6   1   1      291.63      291.49      1.99 o 
  -5   1   1      376.50      415.75      4.10 o 
  -4   1   1      137.65      144.30      1.21 o 
  -3   1   1      219.47      216.60      1.22 o 
  -2   1   1      543.35      589.07      4.74 o 
  -1   1   1     1646.98     1638.06      3.17 o 
   0   1   1       97.39      117.63      0.93 o 
   1   1   1      167.43      148.26      1.50 o 
   2   1   1     1354.81     1376.49      3.35 o 
   3   1   1      980.93     1045.22      1.56 o 
   4   1   1     1313.45     1400.77      4.33 o 
   5   1   1      784.28      801.91      3.98 o 
   6   1   1       13.17       14.83      1.18 o 
   7   1   1       38.78       40.62      1.02 o 
   8   1   1       27.76       30.16      2.07 o 
   9   1   1       61.89       65.73      1.81 o 
  10   1   1       64.60       57.64      1.87 o 
 -10   2   1       24.07       21.35      2.07 o 
  -9   2   1      102.43      106.70      2.13 o 
  -8   2   1        0.11       -0.25      1.02 o 
  -7   2   1        9.76       11.07      0.84 o 
  -6   2   1        5.43        4.47      0.63 o 
  -5   2   1      720.57      728.06      2.96 o 
  -4   2   1      290.41      316.44      2.18 o 
  -3   2   1      522.80      496.92      1.81 o 
  -2   2   1       80.48       95.98      0.59 o 
  -1   2   1      173.69      183.12      0.89 o 
   0   2   1       10.15        5.37      0.23 o 
   1   2   1      229.94      290.66      1.63 o 
   2   2   1      116.85      107.77      0.72 o 
   3   2   1     1570.10     1591.84      7.37 o 
   4   2   1       29.61       27.42      0.58 o 
   5   2   1      209.68      190.44      1.33 o 
   6   2   1      287.64      296.50      4.35 o 
   7   2   1       39.25       43.22      1.66 o 
   8   2   1       19.76       19.28      0.98 o 
   9   2   1       35.93       36.68      1.56 o 
  -9   3   1       14.08       13.44      1.40 o 
  -8   3   1       55.03       51.68      1.69 o 
  -7   3   1       11.07        8.07      1.09 o 
  -6   3   1      350.27      364.70      3.26 o 
  -5   3   1      126.76      123.77      1.52 o 
  -4   3   1      222.37      217.36      1.87 o 
  -3   3   1       66.15       59.62      1.00 o 
  -2   3   1     2064.84     2065.81      8.36 o 
  -1   3   1       98.18       81.83      0.69 o 
   0   3   1      359.27      343.79      1.71 o 
   1   3   1       25.73       31.15      0.82 o 
   2   3   1       61.19       55.19      0.69 o 
   3   3   1     1181.10     1182.51      6.01 o 
   4   3   1      189.76      187.58      1.71 o 
   5   3   1      476.93      483.68      3.39 o 
   6   3   1      324.14      316.59      5.36 o 
   7   3   1      125.67      127.94      2.21 o 
   8   3   1       32.43       34.67      1.50 o 
   9   3   1      156.82      172.11      2.79 o 
  -8   4   1       66.46       71.98      2.08 o 
  -7   4   1       37.93       37.00      1.58 o 
  -6   4   1        5.78        4.68      1.39 o 
  -5   4   1      108.08      111.08      1.60 o 
  -4   4   1      574.03      570.69      6.11 o 
  -3   4   1     1913.37     1912.93     11.32 o 
  -2   4   1      637.29      649.02      5.22 o 
  -1   4   1       52.42       55.58      1.64 o 
   0   4   1      150.58      152.67      1.39 o 
   1   4   1      861.66      857.18      4.47 o 
   2   4   1     1010.87     1016.67      8.37 o 
   3   4   1        2.35        3.09      1.19 o 
   4   4   1       37.90       33.57      1.41 o 
   5   4   1        3.24        1.51      1.00 o 
   6   4   1      185.82      186.14      3.88 o 
   7   4   1       91.89       91.18      2.08 o 
   8   4   1       29.90       34.66      1.62 o 
  -6   5   1        5.35        2.12      1.65 o 
  -5   5   1       29.41       24.89      2.07 o 
  -4   5   1        1.24        2.47      1.07 o 
  -3   5   1        1.13        0.77      0.86 o 
  -2   5   1       89.81       88.53      2.01 o 
  -1   5   1      217.02      229.73      5.35 o 
   0   5   1        1.12        0.66      1.17 o 
   1   5   1       10.71       13.58      1.04 o 
   2   5   1      262.20      254.27      5.05 o 
   3   5   1       70.72       74.04      1.49 o 
   4   5   1        0.17       -0.85      1.12 o 
   5   5   1       77.32       76.07      5.83 o 
  -3   6   1        4.40        5.96      1.00 o 
  -2   6   1      110.98      118.75      3.00 o 
  -1   6   1       10.73       10.49      1.27 o 
   0   6   1       22.00       27.30      1.67 o 
   1   6   1       55.41       60.79      1.95 o 
   2   6   1       33.98       36.99      1.77 o 
   3   6   1        0.04       -1.29      1.29 o 
 -10   0   2        0.74        0.74      1.53 o 
  -9   0   2       27.22       24.15      1.90 o 
  -8   0   2      382.08      370.85      4.60 o 
  -7   0   2      769.79      784.45      5.98 o 
  -6   0   2     2791.56     2762.53     10.23 o 
  -5   0   2       14.12       15.81      0.61 o 
  -4   0   2      851.34     1011.88      3.07 o 
  -3   0   2     1597.09     1546.93      6.52 o 
  -2   0   2    16686.83    13705.19     32.76 o 
   1   0   2     3699.62     3675.16      6.84 o 
   2   0   2       52.93       88.58      1.00 o 
   3   0   2     3393.71     3241.95      5.91 o 
   4   0   2        7.71        2.63      0.34 o 
   5   0   2       42.88       65.49      0.81 o 
   6   0   2       55.45       56.14      1.84 o 
   7   0   2      130.58      134.87      2.78 o 
   8   0   2      154.24      152.20      3.23 o 
   9   0   2      323.90      328.42      5.01 o 
  10   0   2        4.52        2.61      1.76 o 
 -10   1   2       27.22       29.29      1.57 o 
  -9   1   2       21.55       21.31      1.29 o 
  -8   1   2        1.72        1.36      1.11 o 
  -7   1   2       14.26        9.72      0.74 o 
  -6   1   2      399.83      380.53      2.24 o 
  -5   1   2      104.39       94.14      1.07 o 
  -4   1   2       27.51       22.50      0.47 o 
  -3   1   2      904.43      912.44      3.87 o 
  -2   1   2     1466.83     1599.18      4.95 o 
  -1   1   2     3276.77     3259.02     10.31 o 
   0   1   2     7728.24     7348.66     39.69 o 
   1   1   2     1105.61     1002.85      1.75 o 
   2   1   2      317.36      284.28      0.96 o 
   3   1   2      145.03      170.97      0.81 o 
   4   1   2      664.04      702.83      2.56 o 
   5   1   2       10.65        6.80      0.42 o 
   6   1   2      371.71      358.27      2.63 o 
   7   1   2      444.38      435.90      3.91 o 
   8   1   2      265.75      257.28      4.22 o 
   9   1   2        0.00        0.63      1.66 o 
  10   1   2       22.24       21.55      1.87 o 
 -10   2   2       17.03       13.74      1.81 o 
  -9   2   2       24.60       21.74      1.88 o 
  -8   2   2       61.79       56.45      1.47 o 
  -7   2   2      271.55      269.44      2.52 o 
  -6   2   2        2.87        1.70      0.64 o 
  -5   2   2      196.60      207.42      1.64 o 
  -4   2   2      362.66      362.08      5.02 o 
  -3   2   2      234.10      236.66      3.20 o 
  -2   2   2       72.98       64.65      0.74 o 
  -1   2   2      533.69      553.98      2.98 o 
   0   2   2      864.48      856.46      2.22 o 
   1   2   2      101.99      106.58      1.34 o 
   2   2   2      371.79      407.34      2.47 o 
   3   2   2        9.20       13.65      0.58 o 
   4   2   2       71.83       89.74      1.20 o 
   5   2   2       16.80       11.97      0.44 o 
   6   2   2        0.34        1.22      0.87 o 
   7   2   2        8.81        7.95      0.79 o 
   8   2   2      182.36      176.18      1.99 o 
   9   2   2       12.41       11.58      1.27 o 
  -9   3   2       24.12       19.46      1.69 o 
  -8   3   2        9.93        7.47      1.22 o 
  -7   3   2        6.19        4.37      1.03 o 
  -6   3   2       13.65       16.31      2.06 o 
  -5   3   2       16.77       14.04      1.13 o 
  -4   3   2      207.46      209.32      1.50 o 
  -3   3   2      147.96      142.87      1.32 o 
  -2   3   2        0.48        0.69      0.42 o 
  -1   3   2      111.64      116.04      1.79 o 
   0   3   2      227.54      251.90      1.68 o 
   1   3   2     1159.43     1233.55      3.73 o 
   2   3   2      130.42      143.64      1.70 o 
   3   3   2        0.15        1.70      0.45 o 
   4   3   2        4.25        4.75      0.69 o 
   5   3   2      185.96      180.82      3.43 o 
   6   3   2       89.83       87.42      1.78 o 
   7   3   2      179.02      168.90      4.78 o 
   8   3   2        4.90        5.39      1.88 o 
   9   3   2       11.40       10.51      1.33 o 
  -8   4   2       42.47       41.87      1.71 o 
  -7   4   2       30.45       34.35      1.57 o 
  -6   4   2        0.23        0.17      1.17 o 
  -5   4   2        7.06       11.14      1.22 o 
  -4   4   2        2.80        4.49      0.87 o 
  -3   4   2       44.50       50.82      1.25 o 
  -2   4   2       12.06       12.55      1.07 o 
  -1   4   2      183.78      174.20      1.82 o 
   0   4   2      165.77      158.87      1.41 o 
   1   4   2       31.53       32.92      1.24 o 
   2   4   2      151.49      139.69      1.67 o 
   3   4   2      206.71      184.75      1.91 o 
   4   4   2        0.35       -1.12      1.12 o 
   5   4   2        6.94        5.00      1.10 o 
   6   4   2       17.26       14.72      1.89 o 
   7   4   2        0.23       -0.38      1.59 o 
   8   4   2        0.85        1.43      1.76 o 
  -6   5   2       29.76       30.40      2.51 o 
  -5   5   2        7.26        9.21      2.00 o 
  -4   5   2       24.69       24.17      1.47 o 
  -3   5   2       38.74       33.71      1.17 o 
  -2   5   2        0.01       -0.33      0.87 o 
  -1   5   2      137.62      135.44      1.87 o 
   0   5   2      241.09      246.38      2.98 o 
   1   5   2      513.84      503.47      5.37 o 
   2   5   2       70.79       66.32      1.45 o 
   3   5   2        2.10        2.57      1.14 o 
   4   5   2       55.74       52.02      2.79 o 
   5   5   2       34.04       35.74      2.68 o 
   6   5   2       49.43       48.00      2.56 o 
  -3   6   2       17.17       21.92      1.50 o 
  -2   6   2        8.14       12.51      1.27 o 
  -1   6   2       28.48       30.99      1.70 o 
   0   6   2      142.61      125.19      2.48 o 
   1   6   2       18.74       17.24      2.08 o 
   2   6   2        8.55        6.18      1.01 o 
   3   6   2       49.61       45.72      2.11 o 
 -10   1   3        2.74        3.23      1.09 o 
  -9   1   3       25.82       22.85      1.36 o 
  -8   1   3       14.34       11.87      1.08 o 
  -7   1   3      129.31      135.40      1.53 o 
  -6   1   3      138.85      135.80      1.51 o 
  -5   1   3        3.52        1.77      0.45 o 
  -4   1   3       52.99       59.37      0.93 o 
  -3   1   3     2955.18     3079.07     14.92 o 
  -2   1   3     7413.24     7156.02     45.68 o 
  -1   1   3      972.61     1080.19      9.83 o 
   0   1   3     1753.26     1733.34      4.01 o 
   1   1   3       40.19       45.96      0.49 o 
   2   1   3     1625.35     1666.03      6.23 o 
   3   1   3     1830.07     1862.90      7.01 o 
   4   1   3       89.53       82.84      0.56 o 
   5   1   3      238.71      223.07      1.09 o 
   6   1   3      204.08      214.75      2.45 o 
   7   1   3      102.91       99.01      1.44 o 
   8   1   3      169.06      179.32      3.23 o 
   9   1   3        9.43       12.31      1.85 o 
  10   1   3       36.75       34.05      1.60 o 
 -10   2   3        9.84        8.97      1.86 o 
  -9   2   3        8.07        5.89      1.73 o 
  -8   2   3       15.98       12.35      1.11 o 
  -7   2   3       99.20       97.33      1.44 o 
  -6   2   3      167.04      173.18      2.14 o 
  -5   2   3      147.57      147.04      1.40 o 
  -4   2   3       89.35      101.78      1.42 o 
  -3   2   3      809.28      863.51      2.72 o 
  -2   2   3     1037.43     1104.92      3.14 o 
  -1   2   3      305.26      306.28      1.31 o 
   0   2   3        3.73        0.81      0.38 o 
   1   2   3      442.96      525.97      1.44 o 
   2   2   3       66.49       67.58      0.78 o 
   3   2   3       51.65       66.65      0.88 o 
   4   2   3       69.51       72.33      1.74 o 
   5   2   3      202.47      207.85      1.94 o 
   6   2   3      454.50      444.12      2.66 o 
   7   2   3       24.26       25.10      0.99 o 
   8   2   3       17.63       18.51      0.97 o 
   9   2   3      161.96      168.95      2.67 o 
  -9   3   3       54.48       56.04      1.89 o 
  -8   3   3       67.14       80.05      1.97 o 
  -7   3   3        2.78        5.85      1.09 o 
  -6   3   3      407.91      409.33      3.45 o 
  -5   3   3      255.53      256.37      2.66 o 
  -4   3   3      815.55      785.23      5.90 o 
  -3   3   3     1492.17     1505.22      3.77 o 
  -2   3   3      728.58      751.10      6.73 o 
  -1   3   3       10.78        5.36      0.45 o 
   0   3   3      124.93      135.79      1.46 o 
   1   3   3      563.92      572.99      2.10 o 
   2   3   3      148.32      130.76      1.25 o 
   3   3   3     1233.08     1230.29      3.56 o 
   4   3   3      323.71      322.99      2.74 o 
   5   3   3      197.08      178.57      1.78 o 
   6   3   3      105.95      110.47      3.55 o 
   7   3   3      354.37      366.36      3.40 o 
   8   3   3       31.67       36.39      1.55 o 
  -8   4   3        0.19       -1.08      2.92 o 
  -7   4   3        0.52        0.99      1.11 o 
  -6   4   3      145.93      155.28      2.45 o 
  -5   4   3      823.25      802.81      4.86 o 
  -4   4   3      203.15      203.09      1.98 o 
  -3   4   3       26.24       26.22      0.87 o 
  -2   4   3       77.23       75.87      1.31 o 
  -1   4   3      449.71      462.06      4.13 o 
   0   4   3      251.36      247.85      2.00 o 
   1   4   3        1.03        0.05      0.69 o 
   2   4   3       31.29       31.55      1.90 o 
   3   4   3       67.35       60.63      1.23 o 
   4   4   3       96.60      102.05      2.00 o 
   5   4   3      286.34      283.35      3.09 o 
   6   4   3      192.55      191.52      3.91 o 
   7   4   3        1.53        0.71      1.72 o 
  -6   5   3        1.66        2.48      1.75 o 
  -5   5   3       39.50       37.41      2.30 o 
  -4   5   3      242.12      241.45      4.44 o 
  -3   5   3       56.39       59.76      1.68 o 
  -2   5   3       91.88      101.05      1.84 o 
  -1   5   3        4.09        1.29      1.13 o 
   0   5   3      249.35      250.78      2.38 o 
   1   5   3        0.20        1.38      0.81 o 
   2   5   3       77.14       85.50      2.17 o 
   3   5   3       25.51       23.52      1.51 o 
   4   5   3        8.47        8.32      1.31 o 
   5   5   3       38.42       34.03      1.54 o 
   6   5   3        0.81        0.43      1.84 o 
  -3   6   3       44.18       49.28      1.78 o 
  -2   6   3        0.14        0.32      1.13 o 
  -1   6   3      115.96      126.75      3.66 o 
   0   6   3        1.33        2.02      2.55 o 
   1   6   3        1.01        2.67      1.19 o 
   2   6   3        1.45        0.50      1.18 o 
   3   6   3       22.04       22.79      1.52 o 
 -10   0   4        5.31        5.54      1.53 o 
  -9   0   4      135.30      143.89      3.30 o 
  -8   0   4      584.60      572.12      5.65 o 
  -7   0   4       90.59       94.89      2.38 o 
  -6   0   4      175.41      188.69      2.79 o 
  -5   0   4      591.92      562.31      3.66 o 
  -4   0   4       69.81       85.80      0.80 o 
  -3   0   4     2253.46     2154.02      4.10 o 
  -2   0   4     2466.78     2601.60      5.91 o 
  -1   0   4      319.59      313.82      1.85 o 
   0   0   4      284.12      288.57      3.82 o 
   1   0   4    16702.27    15138.33    107.15 o 
   2   0   4      663.58      600.50      5.07 o 
   3   0   4     1212.14     1207.06      7.73 o 
   4   0   4      267.63      272.17      1.66 o 
   5   0   4     1206.62     1243.49      6.49 o 
   6   0   4      580.73      570.64      8.94 o 
   7   0   4      694.16      664.16      5.97 o 
   8   0   4      560.03      549.26      5.86 o 
   9   0   4       18.48       13.30      1.66 o 
  10   0   4       59.36       44.00      2.35 o 
 -10   1   4        0.68        1.18      1.01 o 
  -9   1   4        1.04        1.09      1.00 o 
  -8   1   4      228.44      216.32      2.55 o 
  -7   1   4      729.66      721.43      3.29 o 
  -6   1   4      888.85      897.54      5.56 o 
  -5   1   4       29.86       27.02      0.68 o 
  -4   1   4       42.11       43.81      0.66 o 
  -3   1   4     2231.53     2270.81      3.58 o 
  -2   1   4      842.83      802.10      6.20 o 
  -1   1   4        4.44       15.89      0.66 o 
   0   1   4     7803.05     7423.75     49.71 o 
   1   1   4        0.22        0.51      0.27 o 
   2   1   4       36.44       47.64      0.79 o 
   3   1   4       66.56       95.73      0.61 o 
   4   1   4      250.19      224.61      0.96 o 
   5   1   4      244.18      241.25      2.76 o 
   6   1   4       22.58       17.92      0.86 o 
   7   1   4       41.13       38.67      1.57 o 
   8   1   4        5.09        6.61      1.31 o 
   9   1   4      160.62      160.99      7.16 o 
 -10   2   4        3.33        1.42      1.77 o 
  -9   2   4       11.75        9.29      1.62 o 
  -8   2   4        3.30        1.73      1.07 o 
  -7   2   4       58.99       59.71      1.60 o 
  -6   2   4       36.25       39.73      0.99 o 
  -5   2   4        1.10        0.41      0.53 o 
  -4   2   4      983.65      991.99     10.52 o 
  -3   2   4       13.53       13.84      0.45 o 
  -2   2   4      578.10      642.51      5.25 o 
  -1   2   4        0.70        0.72      0.30 o 
   0   2   4     2885.77     3066.55     21.02 o 
   1   2   4      169.81      149.60      2.21 o 
   2   2   4       80.18       97.90      0.84 o 
   3   2   4       16.69       19.05      0.60 o 
   4   2   4       62.93       63.09      1.46 o 
   5   2   4      146.33      144.48      1.50 o 
   6   2   4      651.87      642.16      6.83 o 
   7   2   4       32.08       29.69      1.04 o 
   8   2   4      116.10      118.05      2.03 o 
   9   2   4        0.87        3.10      1.17 o 
  -9   3   4        0.24        0.52      1.20 o 
  -8   3   4        1.99        1.60      1.15 o 
  -7   3   4        0.14        1.62      1.53 o 
  -6   3   4       30.28       25.25      1.64 o 
  -5   3   4     1112.91     1092.75      5.29 o 
  -4   3   4       74.78       80.25      3.30 o 
  -3   3   4      123.87      130.82      2.39 o 
  -2   3   4      308.35      312.72      3.30 o 
  -1   3   4     1328.64     1424.22      5.55 o 
   0   3   4      166.58      164.73      1.92 o 
   1   3   4        1.47       -0.09      0.38 o 
   2   3   4        1.49        0.62      0.74 o 
   3   3   4       25.38       20.43      0.91 o 
   4   3   4      145.77      134.31      1.49 o 
   5   3   4      344.36      333.42      2.34 o 
   6   3   4        0.00        0.22      0.96 o 
   7   3   4       30.03       27.89      1.35 o 
   8   3   4       24.54       25.93      1.37 o 
  -8   4   4        0.01        0.30      1.10 o 
  -7   4   4       18.31       19.76      1.30 o 
  -6   4   4       49.26       43.11      1.57 o 
  -5   4   4       35.62       36.88      1.90 o 
  -4   4   4       13.13       13.10      0.91 o 
  -3   4   4       62.02       57.12      1.23 o 
  -2   4   4       21.46       17.85      0.90 o 
  -1   4   4      295.70      290.63      2.16 o 
   0   4   4       64.08       57.02      1.20 o 
   1   4   4      127.97      114.12      1.48 o 
   2   4   4      190.41      174.98      2.31 o 
   3   4   4       40.66       38.96      1.50 o 
   4   4   4       63.15       55.62      1.68 o 
   5   4   4        7.98        8.08      1.24 o 
   6   4   4       13.41       15.84      1.95 o 
   7   4   4        3.74        3.77      1.89 o 
  -6   5   4       64.72       67.14      3.07 o 
  -5   5   4       26.79       31.67      2.42 o 
  -4   5   4        0.30        0.80      1.72 o 
  -3   5   4        1.03        0.42      1.04 o 
  -2   5   4       36.73       39.28      1.55 o 
  -1   5   4      202.01      206.74      5.99 o 
   0   5   4      333.71      314.90      3.27 o 
   1   5   4        0.01       -0.61      0.96 o 
   2   5   4       15.50       14.50      1.41 o 
   3   5   4      161.12      153.77      3.23 o 
   4   5   4       99.92       95.48      2.17 o 
   5   5   4       12.64       14.89      1.33 o 
   6   5   4        0.75        2.05      1.61 o 
  -3   6   4       37.48       36.86      1.77 o 
  -2   6   4       18.48       17.64      1.41 o 
  -1   6   4        5.59        6.40      1.67 o 
   0   6   4       28.81       36.31      2.50 o 
   1   6   4      121.25      130.75      3.78 o 
   2   6   4       67.11       69.34      2.01 o 
   3   6   4       14.83       12.75      1.55 o 
 -10   1   5        0.01        0.99      1.03 o 
  -9   1   5      105.62       99.78      2.01 o 
  -8   1   5       30.40       36.84      1.35 o 
  -7   1   5       98.09       95.07      1.57 o 
  -6   1   5       57.15       52.92      1.01 o 
  -5   1   5      256.92      259.16      2.02 o 
  -4   1   5     3272.74     3433.58      9.56 o 
  -3   1   5     1637.75     1655.42     10.42 o 
  -2   1   5     2689.28     2789.39      8.47 o 
  -1   1   5        2.46        8.59      0.29 o 
   0   1   5     2318.37     2359.93      4.10 o 
   1   1   5        0.96        2.18      0.34 o 
   2   1   5      778.69      819.07      3.09 o 
   3   1   5      119.62      115.31      1.90 o 
   4   1   5      364.00      369.47      1.59 o 
   5   1   5        4.93        5.38      0.45 o 
   6   1   5      547.61      545.77      5.02 o 
   7   1   5        8.56        7.82      0.88 o 
   8   1   5       40.63       37.35      1.46 o 
   9   1   5       44.56       44.59      2.29 o 
 -10   2   5        0.26       -0.66      1.71 o 
  -9   2   5        0.91        0.88      1.51 o 
  -8   2   5       92.98       99.25      2.01 o 
  -7   2   5        2.87        5.05      1.05 o 
  -6   2   5      159.99      165.63      2.21 o 
  -5   2   5        4.98        5.99      0.84 o 
  -4   2   5      235.89      253.00      1.79 o 
  -3   2   5     2871.76     2879.78     12.71 o 
  -2   2   5      815.14      822.35      5.46 o 
  -1   2   5      208.54      277.09      2.92 o 
   0   2   5      402.04      441.23      2.26 o 
   1   2   5     1334.89     1402.74      3.35 o 
   2   2   5        5.01        8.93      0.42 o 
   3   2   5      658.37      649.68      3.71 o 
   4   2   5      102.33       98.41      1.14 o 
   5   2   5      107.75       94.92      1.29 o 
   6   2   5       18.78       15.54      0.87 o 
   7   2   5      296.87      295.21      2.43 o 
   8   2   5       57.08       60.48      1.48 o 
   9   2   5        9.12       12.10      1.20 o 
  -9   3   5       92.91      109.90      4.79 o 
  -8   3   5        6.34        5.80      1.13 o 
  -7   3   5        4.42        5.63      1.14 o 
  -6   3   5        5.47        6.37      1.09 o 
  -5   3   5      982.97     1008.84     17.42 o 
  -4   3   5      382.40      388.06      3.12 o 
  -3   3   5      445.31      420.79      4.01 o 
  -2   3   5       30.53       25.73      1.33 o 
  -1   3   5      386.79      423.06      4.78 o 
   0   3   5      423.48      390.67      2.60 o 
   1   3   5       71.86       54.41      1.20 o 
   2   3   5       76.45       66.29      1.36 o 
   3   3   5       58.72       58.16      0.99 o 
   4   3   5       45.83       52.96      1.04 o 
   5   3   5      106.43      107.81      2.23 o 
   6   3   5      365.12      352.03      3.87 o 
   7   3   5       60.78       62.75      1.69 o 
   8   3   5       16.51       14.25      1.30 o 
  -8   4   5       61.93       71.33      2.09 o 
  -7   4   5       10.65       14.73      1.37 o 
  -6   4   5      122.24      121.43      3.25 o 
  -5   4   5        3.14        2.66      1.04 o 
  -4   4   5      181.34      193.83      2.61 o 
  -3   4   5      137.91      135.46      2.19 o 
  -2   4   5      556.69      560.35      4.43 o 
  -1   4   5      556.69      544.81      8.62 o 
   0   4   5       11.22       13.50      0.79 o 
   1   4   5       24.63       23.02      0.91 o 
   2   4   5      266.51      271.43      2.80 o 
   3   4   5      778.56      761.21      7.26 o 
   4   4   5      238.19      238.38      2.85 o 
   5   4   5      400.80      396.97      3.63 o 
   6   4   5        0.59        1.58      1.66 o 
   7   4   5      118.66      125.35      3.36 o 
  -6   5   5       49.57       56.86      2.98 o 
  -5   5   5       86.44       90.96      3.15 o 
  -4   5   5       54.31       53.63      1.76 o 
  -3   5   5        1.21        1.17      1.04 o 
  -2   5   5        1.61        0.75      1.10 o 
  -1   5   5       19.42       21.16      1.28 o 
   0   5   5        4.60        5.30      1.53 o 
   1   5   5        1.86        0.34      1.02 o 
   2   5   5      110.83      108.74      2.13 o 
   3   5   5       11.51       10.86      1.31 o 
   4   5   5        0.25        0.08      1.05 o 
   5   5   5        0.28        0.92      1.40 o 
  -3   6   5       40.23       40.90      1.75 o 
  -2   6   5       10.02       10.32      1.29 o 
  -1   6   5        2.47        1.20      1.70 o 
   0   6   5        0.86        0.40      1.81 o 
   1   6   5        5.69        5.97      2.02 o 
   2   6   5       54.67       60.27      2.97 o 
 -10   0   6        9.45        8.26      1.57 o 
  -9   0   6       31.24       29.58      1.92 o 
  -8   0   6       19.51       20.36      1.71 o 
  -7   0   6      424.92      417.73      4.56 o 
  -6   0   6      931.93      921.94      5.99 o 
  -5   0   6      633.42      646.98      4.55 o 
  -4   0   6      256.23      217.73      1.70 o 
  -3   0   6       67.15       62.74      0.78 o 
  -2   0   6     2159.82     2108.39      5.98 o 
  -1   0   6     1472.34     1511.93      4.40 o 
   0   0   6     6719.06     6588.92     23.33 o 
   1   0   6     9068.86     8819.40     43.83 o 
   2   0   6     1794.02     1862.90     23.47 o 
   3   0   6      249.53      246.39      1.29 o 
   4   0   6     1883.04     1849.15      8.13 o 
   5   0   6     1373.62     1371.98      4.67 o 
   6   0   6     1001.34      974.49      4.28 o 
   7   0   6       57.35       55.07      2.15 o 
   8   0   6      101.60       90.34      2.78 o 
   9   0   6       51.51       51.73      2.38 o 
 -10   1   6        4.58        4.17      1.23 o 
  -9   1   6       70.54       69.14      1.78 o 
  -8   1   6      278.31      272.35      2.85 o 
  -7   1   6      404.78      407.98      3.16 o 
  -6   1   6       19.53       18.11      0.74 o 
  -5   1   6      535.61      536.30      2.93 o 
  -4   1   6       34.93       39.77      0.66 o 
  -3   1   6      351.25      326.43      3.50 o 
  -2   1   6      177.88      239.38      1.52 o 
  -1   1   6       53.71       74.19      1.21 o 
   0   1   6      317.21      353.72      1.70 o 
   1   1   6      126.33      100.81      0.94 o 
   2   1   6      125.34      105.40      0.88 o 
   3   1   6      850.14      859.37      4.79 o 
   4   1   6       42.46       40.23      0.65 o 
   5   1   6      183.40      186.80      1.31 o 
   6   1   6      454.51      466.39      5.63 o 
   7   1   6      303.33      301.86      2.36 o 
   8   1   6      107.02      105.96      2.12 o 
   9   1   6        2.24        2.70      1.06 o 
 -10   2   6        8.90        9.65      1.95 o 
  -9   2   6        0.06        1.09      1.89 o 
  -8   2   6        0.15       -0.56      1.12 o 
  -7   2   6       96.19       91.42      1.84 o 
  -6   2   6     1581.84     1544.10      8.25 o 
  -5   2   6        5.98        8.00      1.38 o 
  -4   2   6      205.10      202.22      2.93 o 
  -3   2   6      129.66      137.67      1.37 o 
  -2   2   6     1832.59     1961.80      3.54 o 
  -1   2   6      186.11      169.61      1.15 o 
   0   2   6      253.94      214.66      1.66 o 
   1   2   6       90.91       82.13      0.91 o 
   2   2   6      430.96      494.00      5.44 o 
   3   2   6       70.09       71.32      1.34 o 
   4   2   6      407.14      401.64      2.19 o 
   5   2   6      260.19      245.38      2.77 o 
   6   2   6       16.70       17.59      0.90 o 
   7   2   6        0.34        1.09      0.79 o 
   8   2   6       19.70       15.96      1.02 o 
   9   2   6       36.75       36.10      1.67 o 
  -9   3   6        0.35        0.25      1.23 o 
  -8   3   6       19.99       17.10      1.86 o 
  -7   3   6      334.13      301.39      3.34 o 
  -6   3   6       14.11       14.46      2.36 o 
  -5   3   6       38.26       40.04      5.79 o 
  -4   3   6       41.67       40.94      1.79 o 
  -3   3   6       44.93       44.68      1.69 o 
  -2   3   6      206.44      208.00      2.92 o 
  -1   3   6      123.16      130.11      1.44 o 
   0   3   6        3.67        6.21      0.89 o 
   1   3   6       97.43      109.15      2.06 o 
   2   3   6      151.62      156.19      1.90 o 
   3   3   6        2.44        5.04      0.88 o 
   4   3   6       64.73       56.41      1.07 o 
   5   3   6       66.53       59.16      1.45 o 
   6   3   6       77.70       79.77      1.74 o 
   7   3   6        3.03        4.83      1.10 o 
   8   3   6       24.16       26.52      1.49 o 
  -8   4   6        4.09        5.40      1.38 o 
  -7   4   6        9.77        8.54      1.21 o 
  -6   4   6       50.09       59.55      1.84 o 
  -5   4   6        0.07       -0.62      1.51 o 
  -4   4   6       11.20       13.14      1.67 o 
  -3   4   6       62.91       62.67      4.95 o 
  -2   4   6        0.95        1.92      0.94 o 
  -1   4   6       31.93       36.34      2.87 o 
   0   4   6      535.91      515.83      6.01 o 
   1   4   6        6.34        5.98      0.91 o 
   2   4   6       36.33       33.54      1.39 o 
   3   4   6       28.32       27.98      2.79 o 
   4   4   6      140.56      145.29      6.63 o 
   5   4   6        0.23        2.83      1.94 o 
   6   4   6        4.12        4.59      1.74 o 
   7   4   6       12.85       15.15      2.07 o 
  -6   5   6        1.57        1.34      1.75 o 
  -5   5   6       85.47       86.86      3.33 o 
  -4   5   6       20.49       25.13      2.42 o 
  -3   5   6       66.51       64.36      1.83 o 
  -2   5   6       42.44       39.07      1.81 o 
  -1   5   6       22.49       19.02      1.99 o 
   0   5   6        3.51        1.18      1.68 o 
   1   5   6      142.95      137.78      4.20 o 
   2   5   6      124.15      121.36      2.25 o 
   3   5   6      107.73      103.68      2.62 o 
   4   5   6        5.27        6.77      1.15 o 
   5   5   6       49.80       56.06      1.86 o 
  -3   6   6       13.61       15.39      1.42 o 
  -2   6   6       73.66       76.70      2.32 o 
  -1   6   6       39.71       47.36      2.71 o 
   0   6   6       34.44       38.48      2.60 o 
   1   6   6       43.99       44.07      2.79 o 
   2   6   6       21.68       24.70      2.48 o 
 -10   1   7       43.13       44.96      2.38 o 
  -9   1   7        4.91        4.24      1.08 o 
  -8   1   7      252.52      256.38      2.78 o 
  -7   1   7       20.48       18.65      1.04 o 
  -6   1   7      235.34      247.67      1.87 o 
  -5   1   7       26.99       27.06      0.90 o 
  -4   1   7        3.30        3.61      0.36 o 
  -3   1   7       10.80       12.27      0.51 o 
  -2   1   7      390.17      384.26      3.11 o 
  -1   1   7      235.93      218.58      1.35 o 
   0   1   7     1604.12     1633.71      3.76 o 
   1   1   7      654.19      650.66      2.07 o 
   2   1   7       84.42       80.34      1.25 o 
   3   1   7      537.56      531.98      2.71 o 
   4   1   7       53.22       53.86      0.76 o 
   5   1   7      104.23      104.31      1.07 o 
   6   1   7      241.32      239.41      2.06 o 
   7   1   7      159.01      158.03      2.00 o 
   8   1   7        0.06       -0.58      1.08 o 
   9   1   7       55.41       55.99      1.78 o 
 -10   2   7       50.18       58.01      2.77 o 
  -9   2   7      260.87      257.78      4.66 o 
  -8   2   7        7.64       10.53      2.14 o 
  -7   2   7       87.54       89.63      1.88 o 
  -6   2   7       26.73       29.57      1.33 o 
  -5   2   7      985.67     1005.40      6.72 o 
  -4   2   7      275.18      284.06      3.46 o 
  -3   2   7      130.39      108.21      3.22 o 
  -2   2   7        0.75        0.51      0.33 o 
  -1   2   7       54.85       55.01      0.69 o 
   0   2   7      928.41      907.03      5.36 o 
   1   2   7        9.01        4.62      0.39 o 
   2   2   7       16.19       24.45      0.71 o 
   3   2   7       76.22       81.45      1.27 o 
   4   2   7       19.58       25.07      2.11 o 
   5   2   7      108.87      105.50      4.90 o 
   6   2   7      116.39      117.96      2.98 o 
   7   2   7       64.72       61.59      1.34 o 
   8   2   7        0.02       -0.28      0.84 o 
  -9   3   7        0.66        0.19      1.26 o 
  -8   3   7       35.06       38.98      1.70 o 
  -7   3   7       70.74       76.42      1.91 o 
  -6   3   7       96.98       93.29      1.96 o 
  -5   3   7      104.33      113.60      2.78 o 
  -4   3   7       10.28       10.44      1.35 o 
  -3   3   7      122.89      125.10      2.56 o 
  -2   3   7      595.94      602.69      4.92 o 
  -1   3   7      722.24      712.35      3.23 o 
   0   3   7        1.23        4.80      0.90 o 
   1   3   7      179.23      183.35      2.57 o 
   2   3   7       20.41       19.44      1.30 o 
   3   3   7      548.72      542.99      4.26 o 
   4   3   7      539.54      531.77      3.63 o 
   5   3   7      224.60      225.70      3.63 o 
   6   3   7       19.03       19.08      1.22 o 
   7   3   7       37.21       36.73      2.20 o 
   8   3   7      202.96      225.17     10.24 o 
  -8   4   7       58.01       62.13      3.32 o 
  -7   4   7       10.58        8.83      1.25 o 
  -6   4   7        4.79        5.22      1.37 o 
  -5   4   7      209.64      223.93      5.15 o 
  -4   4   7      452.30      438.22      5.04 o 
  -3   4   7      569.34      559.61      5.47 o 
  -2   4   7      233.55      217.27      3.41 o 
  -1   4   7        1.85       -0.24      1.20 o 
   0   4   7      418.76      420.76      4.00 o 
   1   4   7      221.48      208.61      2.41 o 
   2   4   7      512.36      496.10     13.34 o 
   3   4   7      516.03      512.26      4.67 o 
   4   4   7        6.03        6.88      1.85 o 
   5   4   7      105.32      107.64      3.01 o 
   6   4   7      167.64      172.79      3.71 o 
   7   4   7       84.03      104.97      3.27 o 
  -6   5   7       28.93       31.81      1.58 o 
  -5   5   7        1.67        2.28      1.27 o 
  -4   5   7       54.87       64.20      2.46 o 
  -3   5   7       75.09       79.56      2.02 o 
  -2   5   7        1.01        0.53      1.45 o 
  -1   5   7       26.72       31.66      2.18 o 
   0   5   7       23.66       20.15      2.05 o 
   1   5   7       25.95       26.53      1.29 o 
   2   5   7       15.77       16.97      1.87 o 
   3   5   7      196.27      191.72      3.87 o 
   4   5   7      129.92      132.48      2.46 o 
   5   5   7        8.51       10.55      2.84 o 
  -2   6   7        5.95        7.00      1.33 o 
  -1   6   7       15.24       10.21      2.03 o 
   0   6   7        1.61        1.27      1.90 o 
   1   6   7       26.93       27.21      2.38 o 
 -10   0   8       25.17       29.50      1.96 o 
  -9   0   8       66.89       66.58      2.47 o 
  -8   0   8      312.91      323.82      4.34 o 
  -7   0   8     1000.52     1013.63      6.96 o 
  -6   0   8     1633.34     1641.35      8.02 o 
  -5   0   8        2.40        5.41      0.96 o 
  -4   0   8      334.46      360.13      3.27 o 
  -3   0   8      952.42      905.36      4.70 o 
  -2   0   8      380.49      354.78      2.84 o 
  -1   0   8     1066.97     1079.05      4.36 o 
   0   0   8     7994.03     8238.75     46.81 o 
   1   0   8      158.07      185.23      1.21 o 
   2   0   8     2282.77     2374.49      6.96 o 
   3   0   8     1310.13     1275.96      4.57 o 
   4   0   8      939.27      910.80      3.87 o 
   5   0   8       33.15       41.52      1.18 o 
   6   0   8     1562.76     1606.67     19.91 o 
   7   0   8      147.78      135.90      3.21 o 
   8   0   8        0.24        2.36      1.45 o 
   9   0   8       63.60       70.37      2.86 o 
 -10   1   8       24.94       27.43      2.07 o 
  -9   1   8       88.47       85.88      2.82 o 
  -8   1   8        0.36        1.59      1.02 o 
  -7   1   8       42.62       43.56      1.29 o 
  -6   1   8      708.60      708.93      4.83 o 
  -5   1   8      587.84      585.76      3.13 o 
  -4   1   8       70.36       80.16      1.38 o 
  -3   1   8      120.83      146.33      2.48 o 
  -2   1   8     2668.23     2774.17      3.75 o 
  -1   1   8        5.21        2.25      0.37 o 
   0   1   8      991.70     1005.01     13.07 o 
   1   1   8     3231.30     3312.79      8.30 o 
   2   1   8      128.16      146.62      1.13 o 
   3   1   8      130.38      145.56      1.23 o 
   4   1   8      641.73      617.46      2.69 o 
   5   1   8     1230.05     1212.81      7.09 o 
   6   1   8      379.80      373.21      5.78 o 
   7   1   8       29.56       30.11      1.06 o 
   8   1   8       28.03       26.50      1.34 o 
   9   1   8        0.03        2.39      1.66 o 
 -10   2   8        2.96        4.77      1.99 o 
  -9   2   8       46.01       51.94      2.70 o 
  -8   2   8      358.19      341.20     11.12 o 
  -7   2   8      121.34      111.79      2.03 o 
  -6   2   8        0.18       -1.36      1.60 o 
  -5   2   8       90.94       92.53      2.38 o 
  -4   2   8       14.94       15.56      1.26 o 
  -3   2   8      219.28      212.12      4.73 o 
  -2   2   8       27.02       15.71      0.75 o 
  -1   2   8       10.00       20.65      0.78 o 
   0   2   8      470.29      480.62      4.78 o 
   1   2   8       61.61       51.93      0.74 o 
   2   2   8       13.65       12.58      0.63 o 
   3   2   8       82.99       87.24      1.35 o 
   4   2   8        0.05       -0.72      0.72 o 
   5   2   8       14.51       10.54      0.95 o 
   6   2   8       24.54       24.34      1.13 o 
   7   2   8       48.21       47.42      1.48 o 
   8   2   8        4.84        4.84      1.60 o 
  -9   3   8        0.58       -0.07      1.37 o 
  -8   3   8        0.30        3.02      1.24 o 
  -7   3   8      136.25      122.77      2.32 o 
  -6   3   8        4.38        3.69      1.31 o 
  -5   3   8      100.73      120.54      2.92 o 
  -4   3   8       58.59       58.86      2.15 o 
  -3   3   8        4.83        5.75      1.23 o 
  -2   3   8       10.53       10.76      1.35 o 
  -1   3   8       19.19       14.43      1.32 o 
   0   3   8      120.35      125.51      2.10 o 
   1   3   8      156.44      152.19      2.49 o 
   2   3   8       77.34       79.34      2.05 o 
   3   3   8        0.12        2.49      1.28 o 
   4   3   8        0.75        1.40      1.37 o 
   5   3   8      110.38      112.48      2.80 o 
   6   3   8       61.11       58.21      2.43 o 
   7   3   8       59.38       58.02      2.59 o 
  -8   4   8        1.36        5.53      1.34 o 
  -7   4   8        0.72        0.87      1.09 o 
  -6   4   8      130.53      130.42      2.99 o 
  -5   4   8       23.43       23.24      1.76 o 
  -4   4   8       15.27       13.56      1.77 o 
  -3   4   8       29.08       26.57      1.84 o 
  -2   4   8      157.32      144.36      2.95 o 
  -1   4   8        1.47        2.70      1.24 o 
   0   4   8       88.01       91.43      1.58 o 
   1   4   8       54.83       54.55      1.44 o 
   2   4   8        7.34       10.25      1.10 o 
   3   4   8      258.98      247.79      2.86 o 
   4   4   8        3.84        3.41      1.15 o 
   5   4   8       16.52       16.98      1.94 o 
   6   4   8       12.27       16.64      1.80 o 
  -6   5   8       64.08       64.09      2.11 o 
  -5   5   8       32.19       33.21      1.97 o 
  -4   5   8       23.44       24.40      1.23 o 
  -3   5   8       42.68       36.79      2.25 o 
  -2   5   8       19.89       20.79      1.97 o 
  -1   5   8       28.85       29.82      2.19 o 
   0   5   8       55.93       58.82      2.65 o 
   1   5   8       56.89       56.94      1.62 o 
   2   5   8       75.52       75.83      1.92 o 
   3   5   8        1.00        2.13      1.31 o 
   4   5   8       40.52       38.13      1.66 o 
  -2   6   8        9.43        8.69      1.36 o 
  -1   6   8        3.51        4.20      1.79 o 
   0   6   8       11.86       10.86      1.96 o 
 -10   1   9       37.66       32.00      2.14 o 
  -9   1   9       27.35       28.55      2.16 o 
  -8   1   9        2.47        1.94      1.03 o 
  -7   1   9       44.12       40.02      1.28 o 
  -6   1   9      128.58      116.58      1.76 o 
  -5   1   9       69.34       71.66      1.66 o 
  -4   1   9       66.68       72.74      1.01 o 
  -3   1   9      837.56      813.10      2.46 o 
  -2   1   9      908.96      947.32      2.93 o 
  -1   1   9      108.39      106.02      1.09 o 
   0   1   9       64.07       70.00      1.42 o 
   1   1   9     1554.47     1590.38      3.57 o 
   2   1   9       76.14       98.60      1.57 o 
   3   1   9      622.40      635.34      2.51 o 
   4   1   9      460.00      457.02      2.75 o 
   5   1   9        0.08        0.09      0.58 o 
   6   1   9       15.15       14.99      0.91 o 
   7   1   9      155.06      152.54      1.86 o 
   8   1   9       52.31       56.55      2.00 o 
  -9   2   9        0.02        1.76      1.91 o 
  -8   2   9      147.16      140.29      3.44 o 
  -7   2   9       44.18       44.55      1.52 o 
  -6   2   9       19.47       24.07      1.64 o 
  -5   2   9        1.26        1.35      1.29 o 
  -4   2   9       16.56       15.09      1.39 o 
  -3   2   9       20.36       22.34      0.64 o 
  -2   2   9      344.83      323.04      1.53 o 
  -1   2   9       63.98       66.20      0.61 o 
   0   2   9      347.26      335.60      5.21 o 
   1   2   9      400.48      389.45      3.34 o 
   2   2   9      137.69      128.45      1.43 o 
   3   2   9        8.57        5.61      0.69 o 
   4   2   9      206.00      200.40      3.43 o 
   5   2   9       37.25       41.74      1.38 o 
   6   2   9       69.97       65.95      1.53 o 
   7   2   9        0.12        0.07      0.96 o 
   8   2   9       49.45       47.83      1.61 o 
  -9   3   9      101.26      107.01      3.48 o 
  -8   3   9      170.36      185.16      2.92 o 
  -7   3   9        1.87       -0.81      1.17 o 
  -6   3   9      102.23       89.01      2.66 o 
  -5   3   9       46.25       54.84      2.18 o 
  -4   3   9      364.56      385.56      4.59 o 
  -3   3   9      766.82      732.46      5.98 o 
  -2   3   9      196.63      182.07      3.06 o 
  -1   3   9      215.61      199.32      1.88 o 
   0   3   9      305.79      304.33      3.14 o 
   1   3   9      506.15      487.94      4.22 o 
   2   3   9      839.93      792.98      5.64 o 
   3   3   9      556.22      538.87      5.05 o 
   4   3   9       20.77       17.53      1.10 o 
   5   3   9        7.39        7.33      1.49 o 
   6   3   9       40.98       47.70      2.30 o 
   7   3   9      128.16      132.40      3.27 o 
  -8   4   9        9.71       11.43      1.56 o 
  -7   4   9      166.41      158.09      4.28 o 
  -6   4   9       40.91       45.61      1.74 o 
  -5   4   9      159.07      174.07      3.72 o 
  -4   4   9       90.70       76.58      2.56 o 
  -3   4   9        2.32        2.73      1.49 o 
  -2   4   9       21.69       23.36      1.75 o 
  -1   4   9      239.16      244.32      3.80 o 
   0   4   9      497.93      471.79      3.65 o 
   1   4   9       47.18       43.05      1.92 o 
   2   4   9        0.58        1.34      1.03 o 
   3   4   9      633.40      620.68      4.34 o 
   4   4   9      302.48      292.57      3.19 o 
   5   4   9        2.38        3.45      1.73 o 
   6   4   9       54.31       56.22      2.57 o 
  -6   5   9       17.38       19.65      1.55 o 
  -5   5   9       94.49      100.09      3.65 o 
  -4   5   9      167.13      183.36      3.06 o 
  -3   5   9       22.93       22.37      3.73 o 
  -2   5   9       19.91       14.99      1.83 o 
  -1   5   9        1.76        1.05      1.56 o 
   0   5   9       85.16       84.97      3.06 o 
   1   5   9      152.99      156.93      2.66 o 
   2   5   9      127.10      130.33      2.31 o 
   3   5   9       59.45       60.63      1.80 o 
   4   5   9       21.33       14.10      2.35 o 
 -10   0  10       95.40      106.57      3.15 o 
  -9   0  10      151.50      151.81      3.40 o 
  -8   0  10       40.94       41.03      1.94 o 
  -7   0  10      185.18      184.53      3.23 o 
  -6   0  10      370.17      379.12      4.12 o 
  -5   0  10      637.00      645.86      4.92 o 
  -4   0  10       44.59       52.66      0.91 o 
  -3   0  10      657.59      617.76      4.24 o 
  -2   0  10        4.79        2.98      0.74 o 
  -1   0  10       36.27       30.42      0.66 o 
   0   0  10     2675.94     2813.48      7.87 o 
   1   0  10     1378.27     1413.75     25.21 o 
   2   0  10      655.63      672.95      4.12 o 
   3   0  10      224.77      214.12      2.53 o 
   4   0  10      921.05      885.56      6.18 o 
   5   0  10      784.68      746.67      3.95 o 
   6   0  10      284.94      305.28      5.20 o 
   7   0  10       62.36       60.08      2.38 o 
   8   0  10      182.77      181.63      3.96 o 
 -10   1  10        0.06       -0.48      1.62 o 
  -9   1  10       93.46       94.45      3.01 o 
  -8   1  10      268.81      266.23      4.31 o 
  -7   1  10      335.23      314.04      4.26 o 
  -6   1  10      795.99      793.89      4.09 o 
  -5   1  10       94.48      103.19      1.48 o 
  -4   1  10      200.84      215.94      2.31 o 
  -3   1  10       60.58       51.71      0.74 o 
  -2   1  10     1917.37     1896.32      3.57 o 
  -1   1  10      422.39      410.71      2.19 o 
   0   1  10      546.80      557.77      2.69 o 
   1   1  10        7.11        6.47      0.46 o 
   2   1  10       37.00       35.74      0.92 o 
   3   1  10      557.53      539.33      2.42 o 
   4   1  10      206.52      197.02      1.62 o 
   5   1  10        4.57        4.60      0.91 o 
   6   1  10       10.70        9.20      1.01 o 
   7   1  10        6.90        8.55      0.88 o 
   8   1  10        0.57        1.36      0.85 o 
  -9   2  10       17.04       17.25      2.10 o 
  -8   2  10        0.23        1.89      1.66 o 
  -7   2  10       10.27        9.99      1.68 o 
  -6   2  10        1.96        1.97      1.37 o 
  -5   2  10      156.52      147.62      2.93 o 
  -4   2  10       35.56       37.92      1.84 o 
  -3   2  10       10.84        8.97      0.49 o 
  -2   2  10        6.75        5.10      1.23 o 
  -1   2  10      549.46      561.81      3.39 o 
   0   2  10        0.44        0.57      0.84 o 
   1   2  10      309.90      299.15      3.04 o 
   2   2  10      209.28      197.36      5.25 o 
   3   2  10       46.39       41.71      1.12 o 
   4   2  10      194.72      188.45      2.10 o 
   5   2  10      156.61      142.36      1.97 o 
   6   2  10      214.22      219.32      5.46 o 
   7   2  10       46.87       49.39      1.55 o 
   8   2  10        1.70        2.03      1.03 o 
  -9   3  10       42.76       39.79      2.55 o 
  -8   3  10        1.32       -0.17      1.22 o 
  -7   3  10        0.89       -1.26      1.26 o 
  -6   3  10        0.54        0.19      1.43 o 
  -5   3  10       23.01       20.24      1.74 o 
  -4   3  10       61.85       68.59      2.41 o 
  -3   3  10       28.41       28.19      1.70 o 
  -2   3  10       44.48       45.01      2.00 o 
  -1   3  10      497.72      478.73      6.00 o 
   0   3  10       66.98       72.23      1.87 o 
   1   3  10      409.89      406.91      3.93 o 
   2   3  10        6.18        3.84      1.49 o 
   3   3  10      174.54      180.95      3.10 o 
   4   3  10        1.16        1.65      0.89 o 
   5   3  10      134.11      134.15      3.01 o 
   6   3  10        0.31        0.98      1.37 o 
   7   3  10        5.44        4.23      1.70 o 
  -7   4  10        0.69       -0.11      1.15 o 
  -6   4  10       14.79       15.35      1.38 o 
  -5   4  10      130.27      137.94      3.43 o 
  -4   4  10       74.41       66.47      2.46 o 
  -3   4  10       50.67       48.18      2.30 o 
  -2   4  10       64.90       57.18      2.19 o 
  -1   4  10        0.08        1.32      1.41 o 
   0   4  10       49.71       48.53      1.53 o 
   1   4  10      126.65      123.03      2.62 o 
   2   4  10        0.52        0.93      1.00 o 
   3   4  10      119.24      113.29      2.14 o 
   4   4  10        4.66        6.19      1.23 o 
   5   4  10        6.94        7.39      1.61 o 
   6   4  10       20.14       21.70      2.17 o 
  -5   5  10       31.42       28.72      2.85 o 
  -4   5  10        1.43        3.77      1.63 o 
  -3   5  10       97.54       98.27      6.16 o 
  -2   5  10       50.52       50.64      3.30 o 
  -1   5  10        2.51        1.82      1.08 o 
   0   5  10       41.78       41.30      2.45 o 
   1   5  10       54.72       54.30      2.74 o 
   2   5  10        0.59        0.57      1.03 o 
   3   5  10       61.66       55.89      1.80 o 
   4   5  10       44.57       44.65      1.79 o 
 -10   1  11        0.16       -1.94      1.94 o 
  -9   1  11       21.86       25.16      2.10 o 
  -8   1  11       36.17       37.92      2.17 o 
  -7   1  11       28.80       28.67      1.91 o 
  -6   1  11        4.59        4.54      1.46 o 
  -5   1  11      171.04      166.73      4.66 o 
  -4   1  11       38.44       38.92      0.74 o 
  -3   1  11      649.67      643.42      3.92 o 
  -2   1  11      461.49      442.66      2.69 o 
  -1   1  11       62.02       70.09      0.65 o 
   0   1  11      563.20      557.20      2.61 o 
   1   1  11      497.93      498.03      2.18 o 
   2   1  11      123.37      121.80      1.49 o 
   3   1  11       68.39       70.64      1.05 o 
   4   1  11      596.97      576.66      2.74 o 
   5   1  11       28.86       31.95      0.92 o 
   6   1  11        4.73        7.47      1.87 o 
   7   1  11       84.63       87.87      1.83 o 
   8   1  11       28.20       23.31      1.11 o 
  -9   2  11       15.56       21.88      2.16 o 
  -8   2  11      137.26      140.03      3.47 o 
  -7   2  11        0.10       -1.57      1.66 o 
  -6   2  11        4.55        4.82      1.47 o 
  -5   2  11      102.91      102.83      2.57 o 
  -4   2  11       69.46       69.60      2.20 o 
  -3   2  11      279.82      269.74      3.66 o 
  -2   2  11      288.48      291.57      3.68 o 
  -1   2  11      223.47      220.12      2.31 o 
   0   2  11       40.98       37.85      1.31 o 
   1   2  11     1488.12     1432.17      6.60 o 
   2   2  11      193.00      180.57      2.70 o 
   3   2  11      626.22      614.36     16.94 o 
   4   2  11        4.82        5.44      0.93 o 
   5   2  11       46.17       44.58      1.35 o 
   6   2  11        2.45        1.49      1.04 o 
   7   2  11       66.76       70.93      1.75 o 
  -8   3  11       43.10       35.52      1.68 o 
  -7   3  11       55.07       53.61      1.79 o 
  -6   3  11       63.57       71.58      2.66 o 
  -5   3  11      104.42      113.07      2.98 o 
  -4   3  11      291.71      265.78      4.10 o 
  -3   3  11      140.72      132.58      2.98 o 
  -2   3  11        9.93        9.42      1.46 o 
  -1   3  11       30.96       32.91      1.07 o 
   0   3  11     1618.29     1581.04      7.13 o 
   1   3  11       64.93       69.12      2.03 o 
   2   3  11       22.53       23.90      1.63 o 
   3   3  11       73.25       66.16      2.13 o 
   4   3  11      101.12       92.00      2.48 o 
   5   3  11       12.33       14.26      1.74 o 
   6   3  11      107.78      112.50      2.98 o 
   7   3  11        1.33        0.70      1.70 o 
  -7   4  11        0.54       -0.59      1.20 o 
  -6   4  11        1.92        1.53      1.77 o 
  -5   4  11        0.07       -0.03      1.60 o 
  -4   4  11       83.23      101.31      2.98 o 
  -3   4  11      261.15      246.38      4.15 o 
  -2   4  11      181.93      178.89      3.50 o 
  -1   4  11      208.14      200.75      3.69 o 
   0   4  11        0.17       -0.62      0.89 o 
   1   4  11      537.02      528.27      4.97 o 
   2   4  11      292.41      286.35      3.99 o 
   3   4  11      102.82      103.59      2.05 o 
   4   4  11       78.02       80.63      2.52 o 
   5   4  11       22.18       21.45      1.90 o 
  -5   5  11       44.95       48.01      1.89 o 
  -4   5  11       16.35       15.61      1.91 o 
  -3   5  11       10.12        8.94      1.79 o 
  -2   5  11        6.86        5.05      1.61 o 
  -1   5  11       61.22       63.69      1.85 o 
   0   5  11       44.42       47.65      1.76 o 
   1   5  11        5.81        6.58      1.73 o 
   2   5  11       15.10       10.80      2.03 o 
   3   5  11       12.76       10.44      1.38 o 
 -10   0  12       10.98        9.32      1.62 o 
  -9   0  12        2.99        2.45      1.54 o 
  -8   0  12      221.32      215.06      3.75 o 
  -7   0  12        3.27        4.00      1.16 o 
  -6   0  12      492.24      500.95      4.93 o 
  -5   0  12      304.94      295.97      3.57 o 
  -4   0  12       33.51       36.24      1.44 o 
  -3   0  12       14.84       14.65      1.18 o 
  -2   0  12     3556.89     3527.70     10.65 o 
  -1   0  12      547.23      557.85     16.17 o 
   0   0  12      517.77      491.00      3.73 o 
   1   0  12      511.37      521.32      3.90 o 
   2   0  12      358.76      388.84      3.51 o 
   3   0  12      393.06      384.00      3.64 o 
   4   0  12      273.53      263.77      3.19 o 
   5   0  12      393.11      405.33      3.15 o 
   6   0  12      678.72      702.58     10.00 o 
   7   0  12       25.28       25.34      1.94 o 
   8   0  12        0.06       -0.70      1.73 o 
 -10   1  12       38.18       34.81      2.44 o 
  -9   1  12       87.31       86.06      3.00 o 
  -8   1  12       47.53       44.87      2.29 o 
  -7   1  12        3.91        2.45      1.40 o 
  -6   1  12       73.98       69.73      2.31 o 
  -5   1  12      168.95      161.29      2.99 o 
  -4   1  12      115.83      109.04      2.07 o 
  -3   1  12      451.07      435.99      2.96 o 
  -2   1  12        3.72        4.62      0.44 o 
  -1   1  12      627.09      669.76      3.03 o 
   0   1  12       57.90       53.09      0.95 o 
   1   1  12      168.39      152.28      1.31 o 
   2   1  12      135.00      145.05      1.61 o 
   3   1  12        6.07        5.80      1.08 o 
   4   1  12       93.34       87.75      1.23 o 
   5   1  12       13.38       10.90      0.74 o 
   6   1  12      329.60      343.07      8.39 o 
   7   1  12      125.88      125.50      2.15 o 
   8   1  12        5.41        8.43      1.50 o 
  -9   2  12       25.28       25.11      2.32 o 
  -8   2  12       44.38       45.77      2.58 o 
  -7   2  12       71.72       68.14      2.56 o 
  -6   2  12       29.09       27.58      1.90 o 
  -5   2  12       90.81       76.49      2.34 o 
  -4   2  12        1.54        2.58      1.21 o 
  -3   2  12       97.41       95.53      2.47 o 
  -2   2  12      412.42      415.78      2.56 o 
  -1   2  12      559.66      555.91      3.77 o 
   0   2  12      480.86      467.76      3.71 o 
   1   2  12      129.76      123.96      2.33 o 
   2   2  12      527.19      495.41      4.35 o 
   3   2  12      110.42      108.09      2.41 o 
   4   2  12       11.68       13.36      1.41 o 
   5   2  12      174.48      181.95      2.29 o 
   6   2  12        0.07        0.02      0.84 o 
   7   2  12        0.49        1.34      1.08 o 
  -8   3  12        0.02       -0.41      1.20 o 
  -7   3  12       11.37       10.93      1.79 o 
  -6   3  12        4.10        4.60      1.81 o 
  -5   3  12       96.01       85.39      2.75 o 
  -4   3  12        2.19        3.93      1.53 o 
  -3   3  12       81.79       79.27      2.57 o 
  -2   3  12       95.42       87.97      2.62 o 
  -1   3  12      236.21      240.79      4.51 o 
   0   3  12       22.70       23.22      1.46 o 
   1   3  12      273.57      273.31      3.40 o 
   2   3  12       58.52       54.03      1.95 o 
   3   3  12       76.90       69.43      2.20 o 
   4   3  12        0.10       -0.44      1.26 o 
   5   3  12        1.79        2.42      1.55 o 
   6   3  12       30.98       27.60      2.09 o 
  -7   4  12        0.15       -1.23      1.23 o 
  -6   4  12       28.02       32.38      2.31 o 
  -5   4  12       82.48       92.41      3.10 o 
  -4   4  12       39.53       32.35      2.18 o 
  -3   4  12        2.22        4.19      1.47 o 
  -2   4  12        1.36        1.17      1.45 o 
  -1   4  12        9.60        8.61      1.58 o 
   0   4  12        0.24       -0.32      0.85 o 
   1   4  12       89.50       90.72      2.38 o 
   2   4  12       38.16       35.17      2.00 o 
   3   4  12        9.75       11.85      3.14 o 
   4   4  12       88.54       79.67      4.36 o 
   5   4  12       36.02       36.29      2.32 o 
  -5   5  12       75.71       72.41      3.17 o 
  -4   5  12       36.21       33.27      2.41 o 
  -3   5  12       31.79       35.43      2.38 o 
  -2   5  12        1.59        1.67      1.44 o 
  -1   5  12       10.03        9.48      1.68 o 
   0   5  12        1.21        1.33      1.11 o 
   1   5  12       71.76       70.75      3.99 o 
   2   5  12       42.91       47.70      3.10 o 
   3   5  12       86.02       85.50      2.16 o 
  -9   1  13        1.91        3.41      1.75 o 
  -8   1  13       53.41       47.85      2.37 o 
  -7   1  13       39.53       40.64      2.05 o 
  -6   1  13        6.14        5.71      1.49 o 
  -5   1  13       42.78       40.49      1.87 o 
  -4   1  13       56.84       51.47      1.87 o 
  -3   1  13        7.41        4.89      0.70 o 
  -2   1  13      728.52      757.57      2.84 o 
  -1   1  13      275.70      281.69      2.09 o 
   0   1  13       59.30       59.51      1.53 o 
   1   1  13        0.84        1.00      0.88 o 
   2   1  13      590.82      579.16      6.22 o 
   3   1  13      114.90      109.70      3.30 o 
   4   1  13        1.20        2.38      0.78 o 
   5   1  13       15.61       16.14      1.12 o 
   6   1  13       19.17       19.75      1.21 o 
   7   1  13        0.80        1.30      2.16 o 
  -9   2  13       88.86      102.60      3.53 o 
  -8   2  13       17.20       13.21      2.03 o 
  -7   2  13      100.60      103.22      3.20 o 
  -6   2  13      131.49      141.67      3.33 o 
  -5   2  13      184.84      190.29      3.48 o 
  -4   2  13       87.81       82.44      2.46 o 
  -3   2  13      614.27      588.40      5.57 o 
  -2   2  13       24.86       25.63      0.90 o 
  -1   2  13      256.09      255.00      2.75 o 
   0   2  13      530.77      531.27      4.10 o 
   1   2  13      580.21      572.35      4.50 o 
   2   2  13       14.86       12.40      1.39 o 
   3   2  13       85.23       78.18      2.21 o 
   4   2  13      112.56      106.18      2.52 o 
   5   2  13        0.65       -0.41      0.88 o 
   6   2  13        9.36       10.99      1.20 o 
   7   2  13       20.14       17.88      1.30 o 
  -8   3  13       68.95       72.82      2.22 o 
  -7   3  13       32.12       33.53      2.47 o 
  -6   3  13       51.93       48.75      2.38 o 
  -5   3  13       10.43        7.55      1.66 o 
  -4   3  13        1.22        2.25      1.39 o 
  -3   3  13      201.53      198.58      3.73 o 
  -2   3  13      258.89      263.19      4.13 o 
  -1   3  13       95.66       95.38      1.56 o 
   0   3  13      175.97      168.93      2.64 o 
   1   3  13      642.59      613.24      5.00 o 
   2   3  13       99.08       94.46      2.34 o 
   3   3  13      301.68      290.59      3.90 o 
   4   3  13      225.28      231.13      3.72 o 
   5   3  13        0.11        1.04      1.37 o 
   6   3  13        3.96        1.59      1.41 o 
  -7   4  13        6.38        5.59      1.39 o 
  -6   4  13       51.98       57.07      2.78 o 
  -5   4  13       60.50       58.86      2.54 o 
  -4   4  13      227.72      246.43      4.50 o 
  -3   4  13       78.59       69.14      2.56 o 
  -2   4  13        7.95        7.70      1.53 o 
  -1   4  13       11.08        8.66      1.68 o 
   0   4  13      270.98      264.09      5.59 o 
   1   4  13      175.68      171.35      3.05 o 
   2   4  13       60.79       63.97      2.33 o 
   3   4  13      140.61      136.26      3.12 o 
   4   4  13       15.77       15.10      1.86 o 
  -4   5  13        8.61        5.91      2.00 o 
  -3   5  13      125.98      132.45      3.67 o 
  -2   5  13       10.81       11.11      1.88 o 
  -1   5  13       20.18       25.20      2.13 o 
   0   5  13       16.75       20.18      2.12 o 
   1   5  13       32.47       32.16      1.67 o 
   2   5  13       63.05       71.14      1.92 o 
  -9   0  14       31.28       35.37      2.11 o 
  -8   0  14       91.80       95.45      2.74 o 
  -7   0  14       16.75       14.94      1.46 o 
  -6   0  14      969.77      952.87      6.93 o 
  -5   0  14       32.84       33.55      1.66 o 
  -4   0  14       26.16       25.02      1.42 o 
  -3   0  14      419.15      404.90      4.09 o 
  -2   0  14     1109.66     1087.87      6.50 o 
  -1   0  14        0.67        0.66      0.91 o 
   0   0  14      444.60      474.69      4.08 o 
   1   0  14       50.73       46.23      1.54 o 
   2   0  14       76.47       62.05      1.79 o 
   3   0  14      398.68      439.55      4.21 o 
   4   0  14      121.96      126.92      2.51 o 
   5   0  14        8.71       10.62      1.40 o 
   6   0  14       72.42       69.50      2.23 o 
   7   0  14      320.32      333.07      4.37 o 
  -9   1  14        0.40        1.82      1.47 o 
  -8   1  14       34.48       35.08      2.08 o 
  -7   1  14        0.21       -1.27      1.51 o 
  -6   1  14      109.26      107.73      2.82 o 
  -5   1  14      532.93      511.17      5.21 o 
  -4   1  14        4.56        4.25      1.33 o 
  -3   1  14       26.42       25.49      1.58 o 
  -2   1  14      896.40      883.75      5.05 o 
  -1   1  14     1156.74     1114.05      5.78 o 
   0   1  14      296.77      282.02      3.08 o 
   1   1  14       18.51       21.40      1.92 o 
   2   1  14        0.05        1.52      0.70 o 
   3   1  14       47.22       43.05      1.14 o 
   4   1  14      272.81      268.36      2.51 o 
   5   1  14      243.37      249.33      2.56 o 
   6   1  14      230.76      247.25      3.23 o 
   7   1  14       19.66       18.84      1.27 o 
  -9   2  14       46.82       44.22      2.63 o 
  -8   2  14        3.09        3.41      1.70 o 
  -7   2  14       66.50       70.25      2.86 o 
  -6   2  14       85.29       79.21      2.74 o 
  -5   2  14        2.38        3.22      1.58 o 
  -4   2  14      304.83      273.51      4.16 o 
  -3   2  14      108.56       97.30      2.68 o 
  -2   2  14      333.47      324.04      4.94 o 
  -1   2  14       51.40       48.35      1.48 o 
   0   2  14      966.88      981.83      5.68 o 
   1   2  14        3.03        4.75      1.09 o 
   2   2  14       12.46       14.12      1.32 o 
   3   2  14       17.80       21.68      1.61 o 
   4   2  14        5.01        4.50      1.45 o 
   5   2  14        0.38        0.12      1.42 o 
   6   2  14       12.31       11.56      1.60 o 
  -8   3  14        0.71        0.43      1.94 o 
  -7   3  14       11.69        8.92      1.85 o 
  -6   3  14        2.28        1.86      1.81 o 
  -5   3  14       27.78       20.60      1.90 o 
  -4   3  14        3.26        0.67      1.61 o 
  -3   3  14        0.52        1.20      1.66 o 
  -2   3  14        1.72        3.06      1.48 o 
  -1   3  14      335.11      335.37      2.77 o 
   0   3  14       75.05       72.93      1.97 o 
   1   3  14      177.55      182.27      2.96 o 
   2   3  14       26.65       30.96      1.72 o 
   3   3  14        1.51        1.75      1.35 o 
   4   3  14        8.42       12.55      1.77 o 
   5   3  14        0.85        1.78      1.43 o 
  -6   4  14        1.34        3.29      1.67 o 
  -5   4  14        4.27        5.87      1.58 o 
  -4   4  14        0.00        0.77      1.80 o 
  -3   4  14        4.51        4.59      1.59 o 
  -2   4  14       13.30       11.88      1.89 o 
  -1   4  14        3.53        3.14      1.58 o 
   0   4  14       18.73       18.75      1.95 o 
   1   4  14        0.03        0.20      1.20 o 
   2   4  14       22.36       21.42      1.72 o 
   3   4  14       31.01       31.41      2.11 o 
   4   4  14       55.57       58.44      2.52 o 
  -4   5  14       10.86       10.48      2.14 o 
  -3   5  14        9.35        5.51      2.09 o 
  -2   5  14       35.73       42.37      2.53 o 
  -1   5  14       49.73       56.21      2.78 o 
   0   5  14       45.94       45.90      2.51 o 
   1   5  14        0.16       -0.92      1.29 o 
  -9   1  15       14.88       15.21      2.02 o 
  -8   1  15       12.62       15.83      2.04 o 
  -7   1  15        2.78        2.54      1.63 o 
  -6   1  15       20.03       23.15      1.93 o 
  -5   1  15       10.64       11.60      1.63 o 
  -4   1  15      204.49      205.89      3.57 o 
  -3   1  15       95.05       98.72      2.61 o 
  -2   1  15       47.14       49.32      1.26 o 
  -1   1  15       93.01       89.13      2.03 o 
   0   1  15        0.62        1.09      0.93 o 
   1   1  15      200.31      193.96      2.80 o 
   2   1  15       24.22       26.49      1.36 o 
   3   1  15       33.03       33.23      1.24 o 
   4   1  15      102.01       92.12      1.65 o 
   5   1  15        1.21        1.51      0.87 o 
   6   1  15       19.51       17.21      1.60 o 
  -8   2  15       53.62       57.40      2.69 o 
  -7   2  15      130.81      144.52      3.73 o 
  -6   2  15       94.40       92.79      3.09 o 
  -5   2  15       21.01       17.57      1.82 o 
  -4   2  15       38.46       40.05      2.15 o 
  -3   2  15      195.79      202.30      3.76 o 
  -2   2  15      274.76      279.86      2.46 o 
  -1   2  15       13.21       11.35      1.06 o 
   0   2  15      179.99      178.23      2.64 o 
   1   2  15      114.53      110.16      2.28 o 
   2   2  15      308.11      304.79      3.71 o 
   3   2  15       13.02       18.46      1.36 o 
   4   2  15      155.11      165.71      3.08 o 
   5   2  15        4.38        4.79      1.31 o 
   6   2  15        0.36        3.77      1.63 o 
  -8   3  15       70.70       77.76      3.12 o 
  -7   3  15        2.45        1.96      1.71 o 
  -6   3  15       34.73       32.62      2.42 o 
  -5   3  15      273.95      274.76      4.67 o 
  -4   3  15       65.85       68.93      2.63 o 
  -3   3  15      261.83      254.40      4.32 o 
  -2   3  15       54.02       57.21      2.48 o 
  -1   3  15        1.94        1.38      0.80 o 
   0   3  15       62.20       67.23      1.89 o 
   1   3  15      707.67      679.30      5.48 o 
   2   3  15       76.79       81.00      2.39 o 
   3   3  15      166.92      175.27      3.36 o 
   4   3  15        2.85        2.51      1.41 o 
   5   3  15       52.89       58.95      2.45 o 
  -6   4  15       56.76       58.16      2.75 o 
  -5   4  15       11.90       11.45      1.83 o 
  -4   4  15       23.73       24.53      2.17 o 
  -3   4  15        0.74        2.13      1.70 o 
  -2   4  15       55.21       53.68      2.58 o 
  -1   4  15      134.91      143.92      3.66 o 
   0   4  15      105.54      104.94      3.26 o 
   1   4  15        0.99        2.64      1.33 o 
   2   4  15       17.67       17.08      1.59 o 
   3   4  15      129.59      128.87      3.11 o 
  -2   5  15       13.00       16.02      2.06 o 
  -1   5  15       11.21       11.64      2.18 o 
   0   5  15      116.44      119.22      3.55 o 
  -7   0  16        3.82        5.55      1.41 o 
  -6   0  16      155.85      158.85      3.23 o 
  -5   0  16      537.68      510.96      5.13 o 
  -4   0  16      292.60      289.76      3.83 o 
  -3   0  16      103.20      105.92      2.44 o 
  -2   0  16       58.34       57.63      1.97 o 
  -1   0  16      591.12      581.31      4.90 o 
   0   0  16      308.21      314.84      3.70 o 
   1   0  16      296.79      303.44      3.64 o 
   2   0  16        0.04        1.29      1.00 o 
   3   0  16       39.04       41.36      1.79 o 
   4   0  16       87.78       81.36      2.26 o 
   5   0  16      203.18      199.66      3.48 o 
   6   0  16      482.52      515.64      5.50 o 
  -9   1  16        8.26       10.57      1.97 o 
  -8   1  16      154.75      163.77      3.79 o 
  -7   1  16       62.62       67.72      2.67 o 
  -6   1  16      199.48      189.90      3.70 o 
  -5   1  16       52.89       49.53      2.15 o 
  -4   1  16      246.77      245.75      3.90 o 
  -3   1  16      670.53      636.49      5.96 o 
  -2   1  16      759.62      745.52      4.05 o 
  -1   1  16       58.20       61.48      1.77 o 
   0   1  16        5.40        3.63      0.99 o 
   1   1  16       47.79       40.14      1.58 o 
   2   1  16       30.47       28.73      1.10 o 
   3   1  16      121.73      137.37      1.95 o 
   4   1  16       46.30       52.97      1.45 o 
   5   1  16       49.89       56.09      4.58 o 
   6   1  16        0.16       -1.07      1.31 o 
  -8   2  16        5.95        7.51      2.11 o 
  -7   2  16        0.02        0.01      1.83 o 
  -6   2  16      130.65      128.47      3.53 o 
  -5   2  16       52.04       51.54      2.46 o 
  -4   2  16       20.69       14.57      1.81 o 
  -3   2  16       10.65       12.26      1.70 o 
  -2   2  16      321.73      300.92      2.65 o 
  -1   2  16      190.18      177.76      2.63 o 
   0   2  16       12.67       13.03      1.21 o 
   1   2  16        8.70        7.37      1.21 o 
   2   2  16      120.39      122.24      2.52 o 
   3   2  16       67.29       62.62      2.10 o 
   4   2  16       51.40       55.11      2.14 o 
   5   2  16       25.62       30.49      1.99 o 
  -7   3  16       38.02       24.32      2.41 o 
  -6   3  16        0.94        2.10      2.03 o 
  -5   3  16       27.66       24.51      2.12 o 
  -4   3  16        0.79        0.58      1.67 o 
  -3   3  16        4.50        4.04      1.72 o 
  -2   3  16        0.79        2.46      1.72 o 
  -1   3  16        7.56        8.01      0.89 o 
   0   3  16       17.34       21.33      1.41 o 
   1   3  16      156.43      153.39      2.90 o 
   2   3  16        0.04       -0.06      1.44 o 
   3   3  16       17.75       15.33      1.67 o 
   4   3  16        0.11        1.48      1.51 o 
  -5   4  16        5.83        5.90      1.77 o 
  -4   4  16       20.48       17.12      2.04 o 
  -3   4  16       42.28       50.13      2.68 o 
  -2   4  16        3.30        1.50      1.93 o 
  -1   4  16        6.69        8.38      2.09 o 
   0   4  16       24.73       20.59      2.13 o 
   1   4  16        0.10        1.43      1.32 o 
   2   4  16       35.11       40.80      2.05 o 
   3   4  16       27.03       23.80      1.94 o 
  -8   1  17        3.47        3.95      1.65 o 
  -7   1  17        4.64        5.32      1.65 o 
  -6   1  17       69.79       69.62      2.53 o 
  -5   1  17        1.10        0.06      1.55 o 
  -4   1  17       25.97       26.40      1.83 o 
  -3   1  17       19.52       15.95      1.85 o 
  -2   1  17       96.39       99.47      3.79 o 
  -1   1  17       17.22       15.37      1.28 o 
   0   1  17      187.27      198.64      3.01 o 
   1   1  17       35.68       38.45      1.61 o 
   2   1  17       65.59       58.92      1.45 o 
   3   1  17        0.94        1.79      0.90 o 
   4   1  17       58.83       54.11      1.54 o 
   5   1  17       17.83       15.86      1.20 o 
  -8   2  17       84.24      102.71      3.62 o 
  -7   2  17        8.31        7.22      1.93 o 
  -6   2  17       18.23       20.68      2.22 o 
  -5   2  17      289.43      274.47      4.69 o 
  -4   2  17      116.13      116.02      3.11 o 
  -3   2  17       13.13       12.26      1.86 o 
  -2   2  17       52.67       50.76      1.31 o 
  -1   2  17        0.07       -0.17      0.86 o 
   0   2  17        2.67        2.12      1.03 o 
   1   2  17      290.64      290.47      3.71 o 
   2   2  17      198.88      194.34      3.22 o 
   3   2  17      157.02      163.86      3.11 o 
   4   2  17        7.14        8.03      1.35 o 
   5   2  17       38.33       34.70      2.04 o 
  -7   3  17       99.47      104.01      3.61 o 
  -6   3  17      125.88      121.72      3.72 o 
  -5   3  17       89.95       90.74      3.14 o 
  -4   3  17       10.32       12.18      2.06 o 
  -3   3  17       14.64       12.49      1.92 o 
  -2   3  17      197.36      213.64      4.24 o 
  -1   3  17       37.75       42.99      2.44 o 
   0   3  17       31.45       37.09      1.66 o 
   1   3  17      189.54      183.19      3.12 o 
   2   3  17       15.51       13.37      1.46 o 
   3   3  17       20.57       26.46      1.84 o 
   4   3  17      132.51      134.95      3.15 o 
  -5   4  17       46.24       45.73      2.73 o 
  -4   4  17       41.63       44.64      2.69 o 
  -3   4  17      331.27      355.64      5.65 o 
  -2   4  17        8.90        7.81      2.10 o 
  -1   4  17       22.98       17.70      2.35 o 
   0   4  17        0.11       -1.74      1.74 o 
   1   4  17       77.33       81.07      2.31 o 
   2   4  17      128.18      132.24      3.12 o 
  -5   0  18      267.74      278.67      4.13 o 
  -4   0  18      467.52      483.06      5.16 o 
  -3   0  18       60.50       56.45      2.15 o 
  -2   0  18      314.26      321.13      4.27 o 
   0   0  18        2.37        5.85      1.21 o 
   1   0  18       16.77       16.27      1.42 o 
   2   0  18       14.84       10.58      1.24 o 
   3   0  18       60.05       62.89      2.18 o 
   4   0  18      394.72      396.37      4.89 o 
   5   0  18      110.54      122.46      3.05 o 
  -8   1  18       47.01       50.80      2.54 o 
  -7   1  18        0.46        0.32      1.65 o 
  -6   1  18        1.04        2.13      1.54 o 
  -5   1  18      341.17      344.01      4.89 o 
  -4   1  18      157.21      157.53      3.43 o 
  -3   1  18        0.59       -0.48      1.61 o 
  -2   1  18        0.61        1.04      0.85 o 
  -1   1  18      116.56      105.90      2.36 o 
   0   1  18      279.06      289.33      3.72 o 
   1   1  18       24.72       28.32      1.51 o 
   2   1  18        7.25       10.06      1.02 o 
   3   1  18       36.13       39.47      2.23 o 
   4   1  18       79.74       85.63      1.85 o 
   5   1  18      129.10      128.79      3.46 o 
  -7   2  18       19.86       15.89      2.20 o 
  -6   2  18       21.19       20.82      2.30 o 
  -5   2  18        0.91        0.87      1.87 o 
  -4   2  18       21.23       18.87      2.08 o 
  -3   2  18      148.02      134.03      3.46 o 
  -2   2  18       39.06       36.50      1.26 o 
  -1   2  18       86.15       86.29      1.71 o 
   0   2  18      184.52      184.90      3.04 o 
   1   2  18       51.68       47.31      1.90 o 
   2   2  18        0.01        1.64      1.30 o 
   3   2  18      132.17      136.67      2.96 o 
   4   2  18       94.99       95.06      2.72 o 
  -6   3  18        0.66       -0.15      1.85 o 
  -5   3  18       13.43        8.83      2.13 o 
  -4   3  18        0.27        0.98      1.57 o 
  -3   3  18       14.87       16.02      2.16 o 
  -2   3  18        2.12        2.82      1.83 o 
  -1   3  18      137.41      138.33      3.62 o 
   0   3  18        0.18        0.17      0.94 o 
   1   3  18        3.62        3.17      1.23 o 
   2   3  18        3.44        5.16      1.44 o 
   3   3  18       23.49       25.28      1.79 o 
  -4   4  18       42.68       42.26      2.71 o 
  -3   4  18        2.23        3.25      1.94 o 
  -2   4  18       64.84       64.87      3.00 o 
  -1   4  18        1.02       -2.10      2.10 o 
   0   4  18       11.48       10.78      2.23 o 
   1   4  18        0.00        2.61      1.37 o 
  -8   1  19        1.06        4.47      1.72 o 
  -7   1  19        0.68        2.22      1.83 o 
  -6   1  19       39.10       44.76      2.34 o 
  -5   1  19       25.90       25.05      1.99 o 
  -4   1  19       26.78       23.15      1.88 o 
  -3   1  19        0.19       -1.05      1.59 o 
  -2   1  19      152.87      159.97      2.27 o 
  -1   1  19        1.56        2.18      1.22 o 
   0   1  19       71.65       75.10      2.22 o 
   1   1  19        8.50        8.24      1.35 o 
   2   1  19       26.42       23.74      1.62 o 
   3   1  19       61.05       59.88      3.50 o 
   4   1  19       58.52       69.61      1.79 o 
  -7   2  19       12.47       12.60      2.30 o 
  -6   2  19      118.24      117.07      3.38 o 
  -5   2  19      166.61      172.71      4.00 o 
  -4   2  19       12.82       14.25      1.92 o 
  -3   2  19       49.66       48.59      2.52 o 
  -2   2  19       47.18       47.11      1.43 o 
  -1   2  19       86.65       85.00      3.09 o 
   0   2  19       36.51       39.92      1.75 o 
   1   2  19      297.14      298.61      3.98 o 
   2   2  19        2.35        2.76      1.33 o 
   3   2  19        9.82        5.36      1.39 o 
   4   2  19       58.60       58.85      2.42 o 
  -6   3  19        2.36        0.85      1.91 o 
  -5   3  19       20.44       17.37      2.09 o 
  -4   3  19      130.79      128.35      3.70 o 
  -3   3  19       74.46       85.67      3.26 o 
  -2   3  19       15.28       13.20      2.13 o 
  -1   3  19        0.02       -1.50      1.98 o 
   0   3  19       33.91       31.08      1.63 o 
   1   3  19       19.44       20.44      1.62 o 
   2   3  19      291.58      288.50      4.22 o 
  -2   4  19       26.93       31.06      2.45 o 
  -1   4  19        9.94        8.83      2.19 o 
  -2   0  20      122.92      128.15      3.02 o 
   0   0  20        0.67        1.61      1.27 o 
   1   0  20       32.74       42.72      1.99 o 
   2   0  20      135.23      127.77      3.02 o 
   3   0  20       42.69       45.82      2.08 o 
   4   0  20        0.58        0.73      1.47 o 
  -7   1  20      163.07      165.96      4.08 o 
  -6   1  20        7.63        7.52      1.85 o 
  -5   1  20        1.17        1.11      1.72 o 
  -4   1  20        2.91        2.63      1.46 o 
  -3   1  20       20.86       21.57      2.06 o 
  -2   1  20      201.58      201.51      2.96 o 
  -1   1  20      208.70      204.13      3.46 o 
   0   1  20      180.36      193.13      3.38 o 
   1   1  20       15.90       13.33      1.56 o 
   2   1  20       27.74       30.80      1.80 o 
   3   1  20      142.55      141.94      2.34 o 
   4   1  20      165.07      176.19      2.63 o 
  -6   2  20        5.81       10.49      2.14 o 
  -5   2  20       28.15       24.55      2.38 o 
  -4   2  20       39.53       42.37      2.42 o 
  -3   2  20       55.87       56.63      2.77 o 
  -2   2  20       14.65       13.13      2.12 o 
  -1   2  20        1.70        2.87      0.99 o 
   0   2  20        4.50        3.51      1.15 o 
   1   2  20      111.93      109.81      2.69 o 
   2   2  20       20.36       23.76      1.72 o 
   3   2  20       25.48       23.79      1.89 o 
  -5   3  20        0.09       -0.17      2.18 o 
  -4   3  20        0.68        1.02      2.01 o 
  -3   3  20       10.15       12.65      2.21 o 
  -2   3  20        4.58        4.81      2.14 o 
  -1   3  20        0.95       -0.33      1.81 o 
   0   3  20       10.28       11.55      1.33 o 
   1   3  20       12.79       14.83      1.50 o 
  -7   1  21        1.11        2.68      1.94 o 
  -6   1  21        1.76        1.30      1.69 o 
  -5   1  21       80.13       80.47      2.90 o 
  -4   1  21        9.06        7.39      1.79 o 
  -3   1  21       18.31       21.67      2.13 o 
  -2   1  21        0.82        3.23      1.88 o 
  -1   1  21        8.76        9.36      1.39 o 
   0   1  21       21.26       18.55      1.67 o 
   1   1  21       78.83       78.70      2.50 o 
   2   1  21       22.93       25.41      1.75 o 
   3   1  21       30.29       30.24      2.07 o 
  -6   2  21       64.63       60.36      2.92 o 
  -5   2  21        0.15        0.11      2.13 o 
  -4   2  21       55.01       55.14      2.71 o 
  -3   2  21       51.60       56.07      2.95 o 
  -2   2  21      113.60      117.89      3.54 o 
  -1   2  21        6.85        9.38      1.11 o 
   0   2  21        4.26        5.68      1.32 o 
   1   2  21        1.04        1.78      1.32 o 
   2   2  21      116.04      112.01      2.91 o 
  -4   3  21       23.06       22.48      2.46 o 
  -3   3  21       20.69       24.72      2.57 o 
  -2   3  21        7.42        6.38      2.04 o 
  -1   3  21       17.11       17.22      2.44 o 
   0   3  21       67.95       69.08      1.85 o 
   1   0  22       12.02        9.41      1.45 o 
   2   0  22        0.02       -0.61      1.52 o 
  -6   1  22        0.60       -1.82      1.82 o 
  -5   1  22        8.81        4.09      1.86 o 
  -4   1  22       64.69       63.54      2.77 o 
  -3   1  22       88.08       86.50      3.06 o 
  -2   1  22      113.29      122.42      3.49 o 
  -1   1  22      156.25      159.03      2.54 o 
   0   1  22        0.49        0.58      1.45 o 
   1   1  22      208.04      203.02      3.76 o 
   2   1  22       43.06       44.61      2.25 o 
  -5   2  22       27.08       24.22      2.58 o 
  -4   2  22        4.55        5.01      1.86 o 
  -3   2  22        3.09        5.06      2.21 o 
  -2   2  22        2.77        1.39      2.11 o 
  -1   2  22       47.99       45.16      1.88 o 
   0   2  22      147.54      156.12      3.32 o 
   1   2  22       22.99       20.83      1.72 o 
  -5   1  23       32.79       28.69      2.37 o 
  -4   1  23       15.71       12.96      1.99 o 
  -3   1  23        1.51        1.01      1.89 o 
  -2   1  23        2.12        4.16      2.05 o 
  -1   1  23        6.35        4.59      2.01 o 
   0   1  23        3.08        3.03      1.46 o 
   1   1  23       46.58       49.01      2.38 o 
  -3   2  23       31.87       38.58      2.65 o 
  -2   2  23       15.09       11.01      2.18 o 
  -1   2  23       47.03       50.91      3.05 o 
  -3   1  24       45.65       49.06      2.82 o 
  -2   1  24        3.02        4.84      2.16 o 
  -1   1  24       65.89       67.93      3.19 o 
                                                 
